# Supplementary material for: Feeding of fish oil and medium-chain triglycerides to canines impacts circulating structural and energetic lipids, endocannabinoids, and non-lipid metabolite profiles
Source: Front Vet Sci. 2023 Aug 24;10:1168703. doi: 10.3389/fvets.2023.1168703 (PMC10484482; doi:10.3389/fvets.2023.1168703)
Supplement: Supplementary file 4 [file Table_4.XLSX]

## Sheet: Clinical values
Chem Screen and Complete Blood Count	CON				MCT				FO				FO+MCT				ANOVA		Chem Screen and Complete Blood Count	CON	MCT	FO	FO+MCT	ANOVA
	LN(D28/D0)	SE	p for LN(D28/D0)	letters	LN(D28/D0)	SE	p for LN(D28/D0)	letters	LN(D28/D0)	SE	p for LN(D28/D0)	letters	LN(D28/D0)	SE	p for LN(D28/D0)	letters	p value			LN(D28/D0)	LN(D28/D0)	LN(D28/D0)	LN(D28/D0)	p value
ALT_U / L_Serum	10.375	5.49384	0.109962	A,B	-1.8	1.25812	0.174454	B	4.6875	2.88923	0.125542	A,B	16.125	6.72797	0.0300173	A	0.0575826		ALT_U / L_Serum
Albumin_g / dL_Serum	0.26875	0.0751214	0.00613201	A	0.36	0.0583911	2.45415e-05	A	0.275	0.0595119	0.000332888	A	0.36875	0.0489206	1.77819e-06	A	0.517892		Albumin_g / dL_Serum
Alb/Glob_Ratio_Serum	0.3375	0.111009	0.0162513	A	0.433333	0.0979148	0.000575738	A	0.39375	0.122294	0.00572793	A	0.4	0.0758288	9.33775e-05	A	0.931491		Alb/Glob_Ratio_Serum
ALP_U / L_Serum	-5.6875	1.90552	0.0137596	A,B	-2.86667	2.39417	0.25105	A,B	-11.8125	1.92834	1.9405e-05	B	3.375	4.1722	0.431203	A	0.0028079		ALP_U / L_Serum
BUN_mg / dL_Serum	-0.76875	0.743456	0.494883	A	0.953333	1.93836	0.630464	A	0.90625	0.711598	0.222208	A	-0.1875	0.581727	0.751662	A	0.622113		BUN_mg / dL_Serum
Bun/Creat._Ratio_Serum	0.1625	1.20104	0.673419	A	0.366667	0.788408	0.649031	A	2.88125	1.87101	0.144402	A	0.88125	0.688429	0.219957	A	0.393734		Bun/Creat._Ratio_Serum
Calcium_mg / dL_Serum	-0.1625	0.106017	0.211694	A	-0.28	0.0775825	0.00284684	A	-0.225	0.0727438	0.00742191	A	-0.225	0.0808806	0.0139607	A	0.817689		Calcium_mg / dL_Serum
Chloride_mmol / L_Serum	0.375	0.631631	0.628466	A	-1	0.569043	0.100696	A	-0.0625	0.520166	0.905956	A	0.3125	0.384261	0.428795	A	0.258987		Chloride_mmol / L_Serum
Cholesterol_mg / dL_Serum	-2.6875	5.19673	0.954299	A,B	20.1333	6.44306	0.00745571	A	-33.0625	6.69482	0.000178446	C	-20.125	6.22018	0.00554635	B,C	6.69221e-07		Cholesterol_mg / dL_Serum
Creatinine_mg / dL_Serum	-0.04625	0.0224513	0.0684006	A	0.0213333	0.0621892	0.736665	A	-0.031875	0.0164626	0.0719164	A	-0.039375	0.0204831	0.0737678	A	0.510805		Creatinine_mg / dL_Serum
Globulin_g / dL_Serum	-0.31875	0.0927446	0.0079963	A	-0.373333	0.0912697	0.00110253	A	-0.33125	0.0973476	0.00393549	A	-0.325	0.0798436	0.00100469	A	0.974653		Globulin_g / dL_Serum
Glucose_mg / dL_Serum	-0.0625	1.1272	0.912136	A	1.66667	1.49178	0.2827	A	0.4375	1.5625	0.783302	A	1.8125	1.32356	0.191027	A	0.722002		Glucose_mg / dL_Serum
Phosphorus_mg / dL_Serum	0.0125	0.224328	0.956447	A	0.126667	0.116483	0.295215	A	-0.025	0.116369	0.83279	A	0.2	0.161245	0.233899	A	0.744669		Phosphorus_mg / dL_Serum
Magnesium_mg / dL_Serum	0	0.0437798	0.769263	A	0.0333333	0.0318728	0.313364	A	0.0625	0.030104	0.0554871	A	0.10625	0.0295363	0.00264044	A	0.168945		Magnesium_mg / dL_Serum
Potassium_mmol / L_Serum	-0.04375	0.0482776	0.449873	A	0.02	0.0603166	0.745115	A	-0.01875	0.0410475	0.654368	A	0.125	0.0322749	0.00150177	A	0.0577678		Potassium_mmol / L_Serum
Hemolysis_mg / dL_Serum	-3.4375	7.17227	0.560464	A	-1.26667	5.24583	0.812698	A	19.625	17.7538	0.286404	A	1.875	4.01546	0.64725	A	0.372014		Hemolysis_mg / dL_Serum
Icteric_mg / dL_Serum	0	0		A	0	0		A	0	0		A	0	0		A			Icteric_mg / dL_Serum
Lipemic_mg / dL_Serum	-0.3125	1.15729	0.956803	A	1.2	0.63396	0.0792349	A	0.9375	0.955112	0.341884	A	0.875	0.657489	0.203125	A	0.630635		Lipemic_mg / dL_Serum
Sodium_mmol / L_Serum	0.75	0.692219	0.338382	A	-0.333333	0.522509	0.533804	A	0.25	0.359398	0.497311	A	0.3125	0.425429	0.473939	A	0.537933		Sodium_mmol / L_Serum
NA-K_Ratio_Serum	0.5	0.397911	0.289503	A	-0.133333	0.38873	0.736696	A	0.0625	0.335022	0.854509	A	-0.625	0.239357	0.019657	A	0.146447		NA-K_Ratio_Serum
Bilirubin Total_mg / dL_Serum	0.00625	0.0110633	0.581627	A	-0.00666667	0.0153271	0.670222	A	-0.00625	0.0110633	0.580471	A	0	0.0182574	1	A	0.906989		Bilirubin Total_mg / dL_Serum
ProteinT_g / dL_Serum	-0.05	0.0752773	0.570829	A	-0.0133333	0.0709572	0.853646	A	-0.05625	0.0569859	0.339256	A	0.04375	0.0539821	0.43035	A	0.676843		ProteinT_g / dL_Serum
Triglycerides_mg / dL_Serum	-2.75	5.34673	0.812355	A,B	3.93333	3.31873	0.25567	A	-8.3125	3.80758	0.0453288	A,B	-13.4375	2.43579	5.91747e-05	B	0.0182448		Triglycerides_mg / dL_Serum
NOTE: LN(D28/D0) [natural log of fold change] is equal to LN(D28) - LN(D0) [difference of logs]
p for LN(D28/D0) generated by dependent sample t-test using data for each dog paired between D28 and D0
p for ANOVA from 1-way ANOVA across diets
The presence of the same letter in the "letters" column indicates that the LN(D28/D0) are not significantly different between dietary groups; connecting letters derived from from Tukey's HSD test post hoc to ANOVA
Color Code for cells:
Red = Significantly increased
Green = Significantly decreased
Yellow = Significant

## Sheet: Summary
Global Metabolomics Summary	CTRL	MCT	FO	FO+MCT
Number with Significant Changes from Baseline	55	184	267	329
Percent Changed	7.8	26.2	38.1	46.9
Number Increased	31	59	103	136
Number Decreased	24	125	164	193

## Sheet: SPLS Loadings
Sample Number	Treatment	MA Sample Number	Component 1	Component 2	Match?
1	Control	1	4.2227	-2.617	TRUE
2	Control	2	3.5314	-1.8675	TRUE
3	Control	3	3.5288	-1.325	TRUE
4	Control	4	3.9049	-0.86092	TRUE
5	Control	5	3.8464	-2.3815	TRUE
6	Control	6	3.5119	-1.9231	TRUE
7	Control	7	3.9308	-1.2135	TRUE
8	Control	8	3.3107	-1.8358	TRUE
9	Control	9	4.1534	-2.9278	TRUE
10	Control	10	3.6834	-1.0577	TRUE
11	Control	11	4.1043	-1.3545	TRUE
12	Control	12	3.8589	-1.8974	TRUE
13	Control	13	4.1896	-1.7731	TRUE
14	Control	14	3.803	-2.3934	TRUE
15	Control	15	3.0806	-1.5155	TRUE
16	Control	16	3.6784	-1.3171	TRUE
17	MCT	17	2.9831	1.9113	TRUE
18	MCT	18	2.9695	3.0515	TRUE
19	MCT	19	2.9293	3.7382	TRUE
20	MCT	20	2.8526	1.7637	TRUE
21	MCT	21	2.6735	2.0875	TRUE
22	MCT	22	3.1048	1.4398	TRUE
23	MCT	23	2.6078	0.62631	TRUE
24	MCT	24	2.6201	1.7637	TRUE
25	MCT	25	2.5964	0.55595	TRUE
26	MCT	26	3.163	3.4393	TRUE
27	MCT	27	3.3766	2.5744	TRUE
28	MCT	28	3.8387	2.7583	TRUE
29	MCT	29	3.2846	2.1124	TRUE
30	MCT	30	3.1872	1.7731	TRUE
31	MCT	31	3.0845	2.8469	TRUE
32	MCT	32	3.137	2.5253	TRUE
33	FO	33	-2.7251	-2.2139	TRUE
34	FO	34	-2.4976	-1.7244	TRUE
35	FO	35	-2.5403	-2.0636	TRUE
36	FO	36	-5.6158	-2.657	TRUE
37	FO	37	-4.8578	-2.1219	TRUE
38	FO	38	-3.5483	-2.6153	TRUE
39	FO	39	-2.101	-2.1069	TRUE
40	FO	40	-2.4369	-2.611	TRUE
41	FO	41	-3.0756	-3.0366	TRUE
42	FO	42	-4.2761	-2.7113	TRUE
43	FO	43	-2.1693	-2.5035	TRUE
44	FO	44	-2.6369	-2.1568	TRUE
45	FO	45	-3.5921	-1.4533	TRUE
46	FO	46	-2.9314	-2.1291	TRUE
47	FO	47	-2.9434	-2.4745	TRUE
48	FO	48	-0.55053	-2.021	TRUE
49	FO_MCT	49	-3.9616	2.4964	TRUE
50	FO_MCT	50	-3.5585	2.2631	TRUE
51	FO_MCT	51	-2.9447	1.4589	TRUE
52	FO_MCT	52	-3.5859	1.1282	TRUE
53	FO_MCT	53	-3.3918	3.3882	TRUE
54	FO_MCT	54	-3.9565	2.482	TRUE
55	FO_MCT	55	-4.7298	0.39187	TRUE
56	FO_MCT	56	-4.0616	1.6603	TRUE
57	FO_MCT	57	-3.7785	2.5858	TRUE
58	FO_MCT	58	-3.4549	2.2065	TRUE
59	FO_MCT	59	-4.7174	1.8726	TRUE
60	FO_MCT	60	-1.9465	0.65794	TRUE
61	FO_MCT	61	-4.442	1.8107	TRUE
62	FO_MCT	62	-4.1232	2.1754	TRUE
63	FO_MCT	63	-3.5453	1.6558	TRUE
64	FO_MCT	64	-4.0514	1.6596	TRUE

## Sheet: NEFA
Non-Esterified Fatty Acid	CON				MCT				FO				FO+MCT				ANOVA			MANOVA							Non-Esterified Fatty Acid	CON	MCT	FO	FO+MCT	ANOVA
	LN(D28/D0)	SE	p for LN(D28/D0)	letters	LN(D28/D0)	SE	p for LN(D28/D0)	letters	LN(D28/D0)	SE	p for LN(D28/D0)	letters	LN(D28/D0)	SE	p for LN(D28/D0)	letters	FDR p value	q value		Test	Value	Approx. F	NumDF	DenDF	Prob>F			LN(D28/D0)	LN(D28/D0)	LN(D28/D0)	LN(D28/D0)	FDR p value	q value
caproate (6:0)	-0.107624	0.0583213	0.0848186	B	0.185599	0.0639938	0.0109886	A	-0.0894937	0.0475802	0.0795424	B	0.176156	0.10054	0.100166	A	3.70308e-05	0.000100799		Wilks' Lambda	0.000121055	11.8234	114	69.8065	2.46136e-22		caproate (6:0)
heptanoate (7:0)	-0.00223837	0.0965402	0.981808	A	0.110358	0.0966895	0.271612	A	-0.0239735	0.0594746	0.692571	A	0.0721292	0.0924453	0.44739	A	0.29367	0.284554		Pillai's Trace	2.63975	4.82074	114	75	5.42686e-12		heptanoate (7:0)
caprylate (8:0)	-0.0715566	0.0436535	0.121971	B	0.108454	0.106879	0.326323	A,B	-0.0489331	0.0619693	0.442045	B	0.349986	0.151309	0.0353204	A	0.0248042	0.036502		Hotelling-Lawley	118.083	22.6122	114	52.5852	1.64287e-24		caprylate (8:0)
pelargonate (9:0)	0.0688366	0.0595667	0.265912	A	0.126631	0.0679088	0.0819073	A	0.0297448	0.0368866	0.43262	A	0.0892693	0.0777605	0.268947	A	0.284156	0.277045		Roy's Max Root	87.5181	57.5777	38	25	5.10566e-17		pelargonate (9:0)
caprate (10:0)	-0.0168205	0.0483903	0.73297	B	1.40571	0.154034	1.64132e-07	A	0.00214198	0.0398902	0.957885	B	1.45279	0.118943	3.3931e-09	A	5.46602e-80	1.72e-78									caprate (10:0)
10-undecenoate (11:1n1)	-0.0440345	0.0970213	0.656424	A	-0.102669	0.106182	0.348919	A	0.133992	0.0590184	0.0383578	A	0.0242284	0.0558634	0.670673	A	0.736426	0.565398									10-undecenoate (11:1n1)
5-dodecenoate (12:1n7)	-0.14315	0.205954	0.497643	A	-0.34076	0.194594	0.10034	A	0.249309	0.180798	0.188131	A	-0.0681711	0.2489	0.787905	A	0.0229404	0.0344042									5-dodecenoate (12:1n7)
myristate (14:0)	-0.0566645	0.0840033	0.510225	A	-0.195331	0.0490577	0.00120341	A	-0.0641477	0.0572075	0.279784	A	-0.240901	0.0633345	0.00173036	A	0.281333	0.276932									myristate (14:0)
myristoleate (14:1n5)	-0.0858101	0.135049	0.534742	A	-0.222478	0.0891758	0.0247576	A	0.0181621	0.0939823	0.849355	A	-0.242082	0.0965476	0.0241509	A	0.00798505	0.0136242									myristoleate (14:1n5)
pentadecanoate (15:0)	-0.0289474	0.0301407	0.352076	A	-0.0644644	0.0249938	0.0209473	A	-0.0387041	0.0173881	0.0417757	A	-0.0860394	0.02609	0.00488095	A	0.685432	0.544315									pentadecanoate (15:0)
palmitate (16:0)	0.0191144	0.0641336	0.769761	A	-0.186478	0.0452296	0.00090332	A,B	-0.051592	0.0474654	0.294222	A	-0.31658	0.0637042	0.000168011	B	0.000205876	0.000507591									palmitate (16:0)
palmitoleate (16:1n7)	-0.0205792	0.153811	0.895343	A	-0.332925	0.102065	0.00525361	A,B	-0.0956753	0.106945	0.385119	A,B	-0.495419	0.134935	0.00226755	B	0.00397776	0.00728863									palmitoleate (16:1n7)
hexadecadienoate (16:2n6)	-0.106141	0.183082	0.570691	A	-0.507735	0.11201	0.000396417	A	-0.0670398	0.0979254	0.504038	A	-0.437506	0.118021	0.00210853	A	0.000446879	0.00103049									hexadecadienoate (16:2n6)
margarate (17:0)	0.0153808	0.0913573	0.86855	A	-0.161087	0.0643699	0.0243839	A,B	-0.0870383	0.0623331	0.182933	A,B	-0.349222	0.0879611	0.00123182	B	0.00279571	0.00535178									margarate (17:0)
10-heptadecenoate (17:1n7)	0.0198645	0.125094	0.875947	A	-0.220085	0.0802933	0.0151578	A,B	-0.0793935	0.0869556	0.375666	A,B	-0.428137	0.109366	0.00137921	B	0.00210131	0.00417525									10-heptadecenoate (17:1n7)
stearate (18:0)	0.0270914	0.0485585	0.585135	A	-0.133818	0.0384498	0.00335634	A,B	-0.0100869	0.0372158	0.790056	A	-0.214924	0.0507789	0.00072378	B	2.75064e-06	8.25e-06									stearate (18:0)
oleate/vaccenate (18:1)	0.0583971	0.0955565	0.550266	A	-0.221106	0.0817927	0.0163521	A,B	-0.0587195	0.0641879	0.374765	A	-0.408287	0.106564	0.00163499	B	0.00169105	0.00341776									oleate/vaccenate (18:1)
linoleate (18:2n6)	-0.00230179	0.100788	0.982081	A	-0.26873	0.0801374	0.00435511	A,B	-0.108326	0.0697423	0.141208	A	-0.451904	0.100204	0.000415081	B	0.00779477	0.0133479									linoleate (18:2n6)
linolenate (18:3n3 or 3n6)	-0.0829805	0.149608	0.587307	A	-0.453976	0.109703	0.000875739	A,B	-0.222822	0.11045	0.0619141	A,B	-0.597387	0.130922	0.000373475	B	0.0403081	0.0556646									linolenate (18:3n3 or 3n6)
stearidonate (18:4n3)	-0.207346	0.167134	0.233808	B,C	-0.605698	0.109477	5.74317e-05	C	0.307274	0.133281	0.0358438	A	0.0757922	0.108255	0.494565	A,B	3.40815e-16	2.33e-15									stearidonate (18:4n3)
nonadecanoate (19:0)	0.0456389	0.062084	0.473607	A,B	-0.159201	0.0623226	0.0220021	B	0.108228	0.0584691	0.0839569	A	-0.0461592	0.0695235	0.516807	A,B	0.0325969	0.0462359									nonadecanoate (19:0)
10-nonadecenoate (19:1n9)	0.051293	0.112199	0.654105	A	-0.247132	0.0886979	0.0138391	A	0.00228665	0.0848748	0.978862	A,B	-0.356509	0.115017	0.00732306	B	0.00294304	0.00558837									10-nonadecenoate (19:1n9)
arachidate (20:0)	0.0401612	0.0498301	0.432856	A	-0.20069	0.0489334	0.00094378	B	-0.00115298	0.0491552	0.981596	A	-0.191762	0.0535624	0.00273468	B	0.046024	0.0621012									arachidate (20:0)
eicosenoate (20:1n9 or 1n11)	0.117729	0.100819	0.261143	A	-0.324758	0.0998876	0.00536967	B	0.153456	0.100446	0.147384	A	-0.297778	0.116959	0.0223745	B	2.31213e-06	7.07e-06									eicosenoate (20:1n9 or 1n11)
dihomolinoleate (20:2n6)	0.012687	0.100883	0.901593	A	-0.169614	0.0780834	0.0462813	A,B	0.0372117	0.0917299	0.690715	A	-0.372576	0.1126	0.00477158	B	0.000218402	0.000535669									dihomolinoleate (20:2n6)
dihomolinolenate (20:3n3 or 3n6)	-0.0510236	0.071673	0.487456	A	0.00877395	0.0585675	0.882911	A	-0.0748671	0.0632303	0.254822	A,B	-0.298052	0.0687924	0.000591691	B	9.0521e-05	0.000231672									dihomolinolenate (20:3n3 or 3n6)
arachidonate (20:4n6)	-0.0210386	0.03565	0.56388	A	0.0179538	0.0568278	0.756406	A	-0.244368	0.0316893	1.34988e-06	B	-0.44819	0.0516867	3.14878e-07	C	1.29634e-21	1.13e-20									arachidonate (20:4n6)
eicosapentaenoate (EPA; 20:5n3)	-0.310529	0.104064	0.00926928	B	-0.251622	0.0692622	0.00245444	B	1.97633	0.154261	1.75856e-09	A	2.0694	0.101507	2.39009e-12	A	4.924e-132	2.9e-130									eicosapentaenoate (EPA; 20:5n3)
heneicosapentaenoate (21:5n3)	-0.403751	0.200906	0.0628121	B	-0.670467	0.115804	3.56781e-05	B	2.3411	0.310999	1.80693e-06	A	2.15263	0.206743	2.92969e-08	A	2.29957e-70	5.41e-69									heneicosapentaenoate (21:5n3)
behenate (22:0)*	-0.017108	0.363933	0.963126	A	0.252804	0.180342	0.181327	A	0.107375	0.274047	0.700707	A	0.182517	0.372356	0.631106	A	0.352716	0.327611									behenate (22:0)*
erucate (22:1n9)	0.0046243	0.0658552	0.944947	C	-0.267742	0.0785647	0.00389401	C	0.962248	0.0912934	2.4901e-08	A	0.62968	0.0996817	1.38191e-05	B	1.41127e-27	1.38e-26									erucate (22:1n9)
docosadienoate (22:2n6)	0.0262858	0.0638381	0.686341	A,B	-0.1649	0.0653261	0.0233588	B	0.209689	0.0691333	0.00838739	A	-0.148437	0.0946359	0.137614	B	0.0255308	0.0373379									docosadienoate (22:2n6)
docosatrienoate (22:3n3)	-0.0980993	0.173577	0.580319	A	-0.139524	0.143392	0.345971	A	0.0744418	0.157109	0.642448	A	-0.280309	0.168593	0.117134	A	0.727709	0.561784									docosatrienoate (22:3n3)
docosatrienoate (22:3n6)*	0.11273	0.159544	0.490663	A	-0.567005	0.335604	0.111793	A,B	-0.363897	0.365716	0.335505	A,B	-1.10869	0.287375	0.00154844	B	0.0464194	0.0624557									docosatrienoate (22:3n6)*
adrenate (22:4n6)	0.0140515	0.110747	0.900722	A	0.0355789	0.0757024	0.645126	A	-0.558278	0.106249	9.71165e-05	B	-0.9342	0.16667	5.01761e-05	B	8.50306e-21	6.79e-20									adrenate (22:4n6)
docosapentaenoate (DPA; 22:5n3)	-0.142066	0.0839304	0.11118	B	0.0362978	0.0691139	0.607129	A,B	0.282324	0.115931	0.0278346	A	0.212433	0.106438	0.0644408	A,B	0.0410671	0.0562182									docosapentaenoate (DPA; 22:5n3)
docosapentaenoate (n6 DPA; 22:5n6)	0.015911	0.0557868	0.779383	A	-0.0462385	0.0573329	0.432562	A	0.200061	0.0880757	0.0382742	A	-0.0415155	0.099851	0.683462	A	0.128542	0.146568									docosapentaenoate (n6 DPA; 22:5n6)
docosahexaenoate (DHA; 22:6n3)	-0.281355	0.0685504	0.000937957	B	-0.201509	0.0722247	0.013733	B	1.92782	0.157112	3.18613e-09	A	1.71729	0.0714911	2.18665e-13	A	1e-300	2.35e-298									docosahexaenoate (DHA; 22:6n3)
NOTE: LN(D28/D0) [natural log of fold change] is equal to LN(D28) - LN(D0) [difference of logs]
p for LN(D28/D0) generated by dependent sample t-test using data for each dog paired between D28 and D0
p for ANOVA from 1-way ANOVA across diets
The presence of the same letter in the "letters" column indicates that the LN(D28/D0) are not significantly different between dietary groups; connecting letters derived from from Tukey's HSD test post hoc to ANOVA
Color Code for cells:
Red = Significantly increased
Green = Significantly decreased
Yellow = Significant

## Sheet: MDAG
Mono- and diglyceride	CON				MCT				FO				FO+MCT				ANOVA			MANOVA							Mono- and diglyceride	CON	MCT	FO	FO+MCT	ANOVA
	LN(D28/D0)	SE	p for LN(D28/D0)	letters	LN(D28/D0)	SE	p for LN(D28/D0)	letters	LN(D28/D0)	SE	p for LN(D28/D0)	letters	LN(D28/D0)	SE	p for LN(D28/D0)	letters	FDR p value	q value		Test	Value	Approx. F	NumDF	DenDF	Prob>F			LN(D28/D0)	LN(D28/D0)	LN(D28/D0)	LN(D28/D0)	FDR p value	q value
1-palmitoleoylglycerol (16:1)*	0.256457	0.246863	0.315325	A	-0.190443	0.220432	0.401218	A	-0.136759	0.157446	0.398746	A	0.0146824	0.214075	0.946226	A	0.89844	0.644951		Wilks' Lambda	0.0264212	4.53869	63	120.242	5.65096e-13		1-palmitoleoylglycerol (16:1)*
1-oleoylglycerol (18:1)	-0.0304746	0.0878232	0.733412	A	-0.0167685	0.0998754	0.868909	A	-0.224281	0.0621085	0.00256644	A	-0.165543	0.0912993	0.0898587	A	0.000779599	0.00172034		Pillai's Trace	1.66017	2.47816	63	126	7.87062e-06		1-oleoylglycerol (18:1)
1-linoleoylglycerol (18:2)	-0.162251	0.0913222	0.0959008	A	-0.0896472	0.103424	0.399707	A	-0.181807	0.0581599	0.00693877	A	-0.312892	0.0745699	0.000779251	A	0.0604674	0.0797617		Hotelling-Lawley	15.264	9.40722	63	93.9113	1.11412e-21		1-linoleoylglycerol (18:2)
1-linolenoylglycerol (18:3)	-0.143799	0.093736	0.145827	A	-0.19991	0.150199	0.203076	A	-0.0674085	0.136185	0.627788	A	0.00051799	0.121359	0.996651	A	0.0885501	0.108734		Roy's Max Root	14.0646	28.1292	21	42	2.49977e-18		1-linolenoylglycerol (18:3)
1-dihomo-linolenylglycerol (20:3)	-0.186958	0.110082	0.110083	A	-0.00511952	0.138363	0.970972	A	-0.302818	0.0727811	0.000836869	A	-0.21702	0.0822409	0.018602	A	0.0382842	0.0531816									1-dihomo-linolenylglycerol (20:3)
1-arachidonylglycerol (20:4)	-0.150255	0.130086	0.266144	A,B	-0.0666228	0.133525	0.62505	A	-0.55778	0.099735	5.13547e-05	B	-0.577035	0.0866256	7.59304e-06	B	0.000194897	0.000483051									1-arachidonylglycerol (20:4)
1-docosahexaenoylglycerol (22:6)	-0.383049	0.193258	0.0661014	B	-0.058361	0.159804	0.720057	B	1.7586	0.190007	1.36916e-07	A	1.81374	0.133353	7.6683e-10	A	1.26172e-50	2.05e-49									1-docosahexaenoylglycerol (22:6)
2-arachidonoylglycerol (20:4)	-0.331953	0.172871	0.074049	A,B	0.00483408	0.113322	0.966537	A	-0.523673	0.103117	0.000136097	B	-0.522756	0.112183	0.000308215	B	0.0232517	0.0345412									2-arachidonoylglycerol (20:4)
2-linoleoylglycerol (18:2)	-0.322133	0.120698	0.0175159	A	-0.186321	0.104392	0.0945224	A	-0.415828	0.0740466	4.91907e-05	A	-0.298102	0.101855	0.0104144	A	0.335056	0.314949									2-linoleoylglycerol (18:2)
2-oleoylglycerol (18:1)	0.021293	0.443574	0.962347	A,B	0.57528	0.344468	0.115638	A	-0.87075	0.341311	0.0221457	B	-0.316824	0.297779	0.304177	A,B	0.0136361	0.0222966									2-oleoylglycerol (18:1)
palmitoleoyl-linoleoyl-glycerol (16:1/18:2) [1]*	0.0789266	0.246114	0.752869	A	-0.123635	0.151982	0.428667	A,B	-0.637322	0.226552	0.0131077	A,B	-0.734917	0.203873	0.00260005	B	0.103599	0.121661									palmitoleoyl-linoleoyl-glycerol (16:1/18:2) [1]*
palmitoyl-arachidonoyl-glycerol (16:0/20:4) [1]*	0.15086	0.154188	0.343385	A	0.108755	0.157863	0.50139	A	-0.502613	0.152944	0.00499787	B	-0.740747	0.12722	3.35911e-05	B	4.52837e-05	0.000120479									palmitoyl-arachidonoyl-glycerol (16:0/20:4) [1]*
palmitoyl-arachidonoyl-glycerol (16:0/20:4) [2]*	0.289985	0.231921	0.230322	A	0.308402	0.287517	0.300389	A	-1.13852	0.285788	0.00119813	B	-1.11773	0.197027	4.42375e-05	B	8.9993e-05	0.000231579									palmitoyl-arachidonoyl-glycerol (16:0/20:4) [2]*
oleoyl-linoleoyl-glycerol (18:1/18:2) [1]	0.0843385	0.139256	0.55381	A	-0.0155105	0.0966907	0.874696	A	-0.589558	0.127929	0.000341186	B	-0.894642	0.109228	6.43581e-07	B	1.21475e-12	6.73e-12									oleoyl-linoleoyl-glycerol (18:1/18:2) [1]
oleoyl-linoleoyl-glycerol (18:1/18:2) [2]	0.0959166	0.12676	0.460964	A	0.035985	0.0930077	0.704261	A	-0.558393	0.119002	0.000289072	B	-0.812355	0.123456	8.73047e-06	B	3.84268e-11	1.93e-10									oleoyl-linoleoyl-glycerol (18:1/18:2) [2]
linoleoyl-linoleoyl-glycerol (18:2/18:2) [1]*	-0.00629453	0.135442	0.963546	A	0.00209496	0.0856103	0.9808	A	-0.559347	0.108604	0.000118508	B	-0.762868	0.0873736	2.88623e-07	B	2.37267e-21	2.03e-20									linoleoyl-linoleoyl-glycerol (18:2/18:2) [1]*
stearoyl-arachidonoyl-glycerol (18:0/20:4) [1]*	0.0544811	0.0941117	0.571249	A	0.102691	0.0426495	0.0293739	A	-0.392603	0.0601081	9.49486e-06	B	-0.329913	0.0680751	0.000213611	B	2.06441e-22	1.83e-21									stearoyl-arachidonoyl-glycerol (18:0/20:4) [1]*
stearoyl-arachidonoyl-glycerol (18:0/20:4) [2]*	-0.000367573	0.109131	0.997357	A,B	0.0378494	0.113289	0.742932	A	-0.304452	0.0604952	0.000148664	A,B	-0.305642	0.0724519	0.00074449	B	0.000288828	0.000697503									stearoyl-arachidonoyl-glycerol (18:0/20:4) [2]*
oleoyl-arachidonoyl-glycerol (18:1/20:4) [2]*	0.239778	0.106475	0.0397386	A	0.0689273	0.073493	0.363165	A	-0.871948	0.085183	3.67234e-08	B	-1.1084	0.0998624	1.24617e-08	B	2.5325e-30	2.71e-29									oleoyl-arachidonoyl-glycerol (18:1/20:4) [2]*
linoleoyl-arachidonoyl-glycerol (18:2/20:4) [1]*	0.107646	0.133708	0.433352	A	0.0357186	0.106282	0.741471	A	-0.80115	0.0941065	3.97108e-07	B	-0.961605	0.149498	1.12877e-05	B	1.95554e-14	1.23e-13									linoleoyl-arachidonoyl-glycerol (18:2/20:4) [1]*
linoleoyl-arachidonoyl-glycerol (18:2/20:4) [2]*	0.179489	0.112231	0.130605	A	0.0500999	0.0917793	0.593179	A,B	-0.294392	0.0978217	0.00880133	B,C	-0.479796	0.151719	0.00644087	C	2.26143e-09	1.02e-08									linoleoyl-arachidonoyl-glycerol (18:2/20:4) [2]*
NOTE: LN(D28/D0) [natural log of fold change] is equal to LN(D28) - LN(D0) [difference of logs]
p for LN(D28/D0) generated by dependent sample t-test using data for each dog paired between D28 and D0
p for ANOVA from 1-way ANOVA across diets
The presence of the same letter in the "letters" column indicates that the LN(D28/D0) are not significantly different between dietary groups; connecting letters derived from from Tukey's HSD test post hoc to ANOVA
Color Code for cells:
Red = Significantly increased
Green = Significantly decreased
Yellow = Significant

## Sheet: Acylcarnitines
Carnitine	CON				MCT				FO				FO+MCT				ANOVA					MANOVA							Carnitine	CON	MCT	FO	FO+MCT	ANOVA
	LN(D28/D0)	SE	p for LN(D28/D0)	letters	LN(D28/D0)	SE	p for LN(D28/D0)	letters	LN(D28/D0)	SE	p for LN(D28/D0)	letters	LN(D28/D0)	SE	p for LN(D28/D0)	letters	FDR p value	q value				Test	Value	Approx. F	NumDF	DenDF	Prob>F			LN(D28/D0)	LN(D28/D0)	LN(D28/D0)	LN(D28/D0)	FDR p value	q value
carnitine	-0.00184596	0.0229335	0.93691	A,B	0.0112778	0.0199587	0.58039	A	-0.0333285	0.0178414	0.0814166	B	0.0388284	0.013507	0.0115735	A	0.0597583	0.0790477				Wilks' Lambda	0.00595664	4.72446	90	93.6603	5.25194e-13		carnitine
deoxycarnitine	0.0152085	0.0600192	0.803404	A	0.102087	0.0321146	0.00622792	A	0.0772273	0.0212717	0.00246637	A	0.0967762	0.0317497	0.00813499	A	0.295622	0.285858				Pillai's Trace	2.28862	3.5389	90	99	1.03818e-09		deoxycarnitine
acetylcarnitine (C2)	0.0663877	0.073403	0.380065	A	-0.0933984	0.0641454	0.165992	A	-0.101231	0.0625651	0.126489	A	-0.0672838	0.041931	0.129418	A	0.931572	0.659867				Hotelling-Lawley	19.2335	6.37174	90	73.128	1.65612e-14		acetylcarnitine (C2)
propionylcarnitine (C3)	0.183687	0.116792	0.136623	A	0.139267	0.0872408	0.13126	A	-0.0335069	0.0909513	0.717719	A	0.099316	0.0634489	0.138364	A	0.0903611	0.109954				Roy's Max Root	14.0315	15.4347	30	33	3.02486e-12		propionylcarnitine (C3)
butyrylcarnitine (C4)	0.122707	0.0619547	0.066282	A	0.0103227	0.0566977	0.857968	A	-0.0402387	0.0487169	0.421765	A	0.0246341	0.0625027	0.699032	A	0.10084	0.12145											butyrylcarnitine (C4)
hexanoylcarnitine (C6)	0.0543192	0.0530504	0.322105	A	-0.0187078	0.0706317	0.794719	A	-0.0177613	0.0847194	0.836763	A	0.0837929	0.0583195	0.171308	A	0.50399	0.439511											hexanoylcarnitine (C6)
octanoylcarnitine (C8)	0.114554	0.0825482	0.185492	A	-0.0729374	0.0656717	0.284212	A	-0.00209512	0.0856699	0.980811	A	0.134971	0.0993762	0.194485	A	0.279554	0.276932											octanoylcarnitine (C8)
decanoylcarnitine (C10)	0.0603149	0.231186	0.797722	A	0.0798724	0.183457	0.669491	A	0.0768735	0.183376	0.681003	A	0.388849	0.195387	0.0651212	A	0.0148389	0.0237681											decanoylcarnitine (C10)
cis-4-decenoylcarnitine (C10:1)	0.0830604	0.149331	0.586264	A,B	-0.406854	0.102756	0.00125916	B	0.3705	0.101716	0.00240658	A	0.357928	0.177037	0.0614136	A	0.000591711	0.00133964											cis-4-decenoylcarnitine (C10:1)
laurylcarnitine (C12)	0.155087	0.084545	0.0865115	A	-0.27588	0.0908874	0.00834832	B	-0.0504262	0.105466	0.639453	A,B	-0.127497	0.0740097	0.105489	A,B	0.0243118	0.0360024											laurylcarnitine (C12)
5-dodecenoylcarnitine (C12:1)	0.110295	0.0906527	0.242525	A	-0.298596	0.0903048	0.00479426	B	-0.0715354	0.102005	0.493857	A,B	-0.118659	0.0819918	0.168416	A,B	0.0718469	0.091196											5-dodecenoylcarnitine (C12:1)
myristoylcarnitine (C14)	0.122709	0.0623534	0.0678424	A	-0.248484	0.0715317	0.00340184	B	-0.0278822	0.087977	0.755668	A,B	-0.119192	0.0829093	0.171077	A,B	0.0118097	0.019721											myristoylcarnitine (C14)
myristoleoylcarnitine (C14:1)*	0.158233	0.0887872	0.094972	A	-0.278273	0.10117	0.01487	B	-0.0640251	0.135843	0.644195	A,B	-0.114522	0.0831292	0.188525	A,B	0.0139227	0.0224891											myristoleoylcarnitine (C14:1)*
palmitoylcarnitine (C16)	0.124534	0.0600627	0.0557729	A	-0.220457	0.0471586	0.00029924	B	-0.136021	0.0918152	0.159182	B	-0.169536	0.0681113	0.0250386	B	1.35807e-07	5.2e-07											palmitoylcarnitine (C16)
palmitoleoylcarnitine (C16:1)*	0.119517	0.0564672	0.0514247	A	-0.258395	0.0661802	0.00140848	B	0.224792	0.104894	0.0489159	A	0.297958	0.132663	0.0401977	A	5.14539e-07	1.82e-06											palmitoleoylcarnitine (C16:1)*
margaroylcarnitine (C17)*	0.122693	0.0890475	0.188463	A	-0.223397	0.105552	0.0514345	A	0.130575	0.182368	0.484991	A	-0.0307621	0.077216	0.695956	A	0.162288	0.175284											margaroylcarnitine (C17)*
stearoylcarnitine (C18)	0.10565	0.0613147	0.10542	A	-0.259014	0.0485208	8.28202e-05	B	-0.209481	0.0739684	0.0126165	B	-0.386726	0.074047	0.000103176	B	1.27112e-18	8.93e-18											stearoylcarnitine (C18)
oleoylcarnitine (C18:1)	0.109304	0.0484186	0.0393184	A	-0.236693	0.0524161	0.000410294	C	0.0110523	0.0838223	0.896852	A,B	-0.167559	0.0697738	0.0297395	B,C	4.34681e-08	1.8e-07											oleoylcarnitine (C18:1)
linoleoylcarnitine (C18:2)*	0.109812	0.0552595	0.0654764	A	-0.196115	0.0639416	0.00782572	B	-0.0274319	0.0685459	0.694652	A,B	-0.101174	0.0739345	0.191327	A,B	0.0325925	0.0462359											linoleoylcarnitine (C18:2)*
linolenoylcarnitine (C18:3)*	0.0842106	0.0591488	0.175	A	-0.270346	0.0901016	0.00896445	B	-0.12995	0.0777774	0.115489	A,B	-0.147727	0.0954557	0.142555	A,B	0.000322414	0.000766813											linolenoylcarnitine (C18:3)*
arachidoylcarnitine (C20)*	0.160122	0.0670452	0.0305167	A	-0.403352	0.0418777	8.16847e-08	B	-0.255114	0.0695914	0.00229397	B	-0.466247	0.0638395	2.59509e-06	B	2.82973e-21	2.34e-20											arachidoylcarnitine (C20)*
eicosenoylcarnitine (C20:1)*	0.148477	0.057294	0.0204421	A	-0.288377	0.0540816	8.3761e-05	B,C	-0.187158	0.0821327	0.0377428	B	-0.468597	0.0872857	7.81985e-05	C	2.46315e-06	7.44e-06											eicosenoylcarnitine (C20:1)*
dihomo-linoleoylcarnitine (C20:2)*	0.107651	0.0594619	0.0903047	A	-0.369999	0.0968954	0.00167839	B,C	-0.135424	0.0667164	0.0604977	A,B	-0.509942	0.104064	0.000192249	C	3.07082e-08	1.3e-07											dihomo-linoleoylcarnitine (C20:2)*
dihomo-linolenoylcarnitine (20:3n3 or 6)*	0.122753	0.0723801	0.110544	A	-0.0445239	0.0978225	0.65552	A	-0.303544	0.0737781	0.000919256	B	-0.334982	0.102653	0.00523908	B	1.24765e-07	4.82e-07											dihomo-linolenoylcarnitine (20:3n3 or 6)*
arachidonoylcarnitine (C20:4)	0.301067	0.13456	0.0408623	A	0.152336	0.10937	0.183965	A	-0.267241	0.165511	0.127222	A	-0.0953569	0.240544	0.697376	A	0.161743	0.175096											arachidonoylcarnitine (C20:4)
behenoylcarnitine (C22)*	0.241834	0.112873	0.0489631	A	-0.41877	0.109269	0.00163131	B	-0.0311225	0.15768	0.846182	A,B	-0.228546	0.0784645	0.0107143	B	2.78701e-05	7.91e-05											behenoylcarnitine (C22)*
lignoceroylcarnitine (C24)*	0.106374	0.0493511	0.0477785	A	-0.291366	0.0395126	2.31409e-06	B	0.0566873	0.0543449	0.313422	A	-0.163293	0.0406136	0.00111163	B	1.42234e-11	7.36e-11											lignoceroylcarnitine (C24)*
nervonoylcarnitine (C24:1)*	-0.0236395	0.0986453	0.813852	B	-0.27233	0.091456	0.00938903	B	0.823853	0.0762379	1.78466e-08	A	0.579264	0.0687799	4.54628e-07	A	3.30254e-44	4.86e-43											nervonoylcarnitine (C24:1)*
cerotoylcarnitine (C26)*	0.0750109	0.0674224	0.283414	A	-0.24523	0.0424708	3.67129e-05	B	0.013368	0.069808	0.850705	A	-0.143953	0.0565011	0.0222954	A,B	1.5338e-06	4.88e-06											cerotoylcarnitine (C26)*
ximenoylcarnitine (C26:1)*	0.0311233	0.0586911	0.603674	B	-0.196163	0.049945	0.00134353	C	0.35542	0.0583658	2.07058e-05	A	0.171436	0.0634585	0.0164079	A,B	9.8534e-19	7.03e-18											ximenoylcarnitine (C26:1)*
NOTE: LN(D28/D0) [natural log of fold change] is equal to LN(D28) - LN(D0) [difference of logs]
p for LN(D28/D0) generated by dependent sample t-test using data for each dog paired between D28 and D0
p for ANOVA from 1-way ANOVA across diets
The presence of the same letter in the "letters" column indicates that the LN(D28/D0) are not significantly different between dietary groups; connecting letters derived from from Tukey's HSD test post hoc to ANOVA
Color Code for cells:
Red = Significantly increased
Green = Significantly decreased
Yellow = Significant

## Sheet: NAAN
NAAN	CON				MCT				FO				FO+MCT				ANOVA			MANOVA							NAAN	CON	MCT	FO	FO+MCT	ANOVA
	LN(D28/D0)	SE	p for LN(D28/D0)	letters	LN(D28/D0)	SE	p for LN(D28/D0)	letters	LN(D28/D0)	SE	p for LN(D28/D0)	letters	LN(D28/D0)	SE	p for LN(D28/D0)	letters	FDR p value	q value		Test	Value	Approx. F	NumDF	DenDF	Prob>F			LN(D28/D0)	LN(D28/D0)	LN(D28/D0)	LN(D28/D0)	FDR p value	q value
linoleoyl ethanolamide	-0.161485	0.0649272	0.0251339	A	-0.241647	0.0675784	0.00275928	A	-0.185575	0.100724	0.0852681	A	-0.348637	0.107276	0.00538443	A	0.798027	0.589031		Wilks' Lambda	0.0131597	13.4615	36	145.504	5.37698e-31		linoleoyl ethanolamide
oleoyl ethanolamide	-0.0239421	0.0486987	0.630092	A	-0.122983	0.0282609	0.000569462	A,B	-0.0709364	0.0725878	0.343944	A,B	-0.24585	0.0567307	0.000590495	B	0.0903611	0.109954		Pillai's Trace	1.73303	5.81335	36	153	4.63015e-15		oleoyl ethanolamide
N-oleoyltaurine	0.0219621	0.139648	0.877131	A	-0.133808	0.124934	0.301087	A	-0.135594	0.177011	0.455553	A	-0.572112	0.192504	0.00949978	A	0.00500582	0.0089292		Hotelling-Lawley	21.4247	28.4994	36	107.899	1.49085e-40		N-oleoyltaurine
N-palmitoyltaurine	0.0808441	0.0914692	0.39073	A	-0.445557	0.129965	0.00373458	B,C	-0.165673	0.12982	0.2213	A,B	-0.744433	0.122738	2.16302e-05	C	1.46903e-06	4.71e-06		Roy's Max Root	18.7431	79.6584	12	51	1.12399e-28		N-palmitoyltaurine
N-stearoyltaurine	-0.0735964	0.0817979	0.382479	A	-0.190517	0.0752108	0.0229534	A	-0.278504	0.106925	0.0199132	A	-0.372691	0.128909	0.0111945	A	0.638809	0.51688									N-stearoyltaurine
arachidonoylcholine	0.0509875	0.10734	0.641624	A	0.0985703	0.111292	0.389762	A	-0.234492	0.0905213	0.0204839	A,B	-0.316174	0.0728895	0.000585686	B	4.5022e-05	0.000120463									arachidonoylcholine
docosahexaenoylcholine	-0.155238	0.137514	0.276676	B	-0.0271872	0.160346	0.867627	B	1.80453	0.209861	3.50157e-07	A	1.86675	0.100998	9.86286e-12	A	1.24459e-45	1.89e-44									docosahexaenoylcholine
eicosapentaenoylcholine	-0.142338	0.133967	0.304823	B	0.423658	0.188243	0.0398433	B	3.02948	0.226237	9.52643e-10	A	3.5388	0.186685	6.85116e-12	A	1e-300	2.35e-298									eicosapentaenoylcholine
linoleoylcholine*	-0.0265469	0.116962	0.823511	A	-0.0256337	0.124166	0.839218	A	0.04348	0.089625	0.634592	A	-0.0524327	0.068503	0.455905	A	0.35097	0.326699									linoleoylcholine*
oleoylcholine	-0.0557559	0.113454	0.630227	A	0.0728259	0.105515	0.500612	A	-0.136416	0.107399	0.223373	A	-0.206944	0.0803128	0.0210512	A	0.00135007	0.00281313									oleoylcholine
palmitoylcholine	-0.000810708	0.108214	0.994121	A	-0.0773957	0.106293	0.477746	A	-0.114341	0.0938254	0.241795	A	-0.322096	0.0720167	0.000447145	A	0.0208778	0.0319208									palmitoylcholine
stearoylcholine*	0.00950584	0.114133	0.934724	A	0.132926	0.103591	0.218901	A	0.0254841	0.112722	0.824191	A	-0.0267008	0.0836601	0.754008	A	0.0694399	0.0894659									stearoylcholine*
NOTE: LN(D28/D0) [natural log of fold change] is equal to LN(D28) - LN(D0) [difference of logs]
p for LN(D28/D0) generated by dependent sample t-test using data for each dog paired between D28 and D0
p for ANOVA from 1-way ANOVA across diets
The presence of the same letter in the "letters" column indicates that the LN(D28/D0) are not significantly different between dietary groups; connecting letters derived from from Tukey's HSD test post hoc to ANOVA
Color Code for cells:
Red = Significantly increased
Green = Significantly decreased
Yellow = Significant

## Sheet: AHFA
Alpha-hydroxy fatty acid	CON				MCT				FO				FO+MCT				ANOVA			MANOVA							Alpha-hydroxy fatty acid	CON	MCT	FO	FO+MCT	ANOVA
	LN(D28/D0)	SE	p for LN(D28/D0)	letters	LN(D28/D0)	SE	p for LN(D28/D0)	letters	LN(D28/D0)	SE	p for LN(D28/D0)	letters	LN(D28/D0)	SE	p for LN(D28/D0)	letters	FDR p value	q value		Test	Value	Approx. F	NumDF	DenDF	Prob>F			LN(D28/D0)	LN(D28/D0)	LN(D28/D0)	LN(D28/D0)	FDR p value	q value
2-hydroxyheptanoate*	-0.0616209	0.134684	0.653853	C	0.0472294	0.0666377	0.48935	B,C	0.319152	0.0749547	0.000687646	A,B	0.585155	0.0917189	1.23705e-05	A	4.43839e-05	0.000119434		Roy's Max Root	6.37437	30.1334	11	52	1.02071e-18		2-hydroxyheptanoate*
2-hydroxyoctanoate	-0.10084	0.0926213	0.293456	B	-0.168205	0.132982	0.225217	B	0.111527	0.0616484	0.0905223	A,B	0.331002	0.0639503	0.000112838	A	1.19783e-06	3.89e-06		Hotelling-Lawley	11.8604	17.5755	33	108.49	2.75687e-30		2-hydroxyoctanoate
2-hydroxydecanoate	-0.00869703	0.106707	0.936119	A	-0.255309	0.180067	0.176672	A	-0.00778502	0.0976354	0.937502	A	0.0134153	0.100011	0.895077	A	0.575028	0.482889		Wilks' Lambda	0.0193084	12.6402	33	148.013	7.71798e-29		2-hydroxydecanoate
2-hydroxylaurate	0.047095	0.0953312	0.628452	A	-0.305905	0.0746585	0.00095127	B	-0.0949327	0.087746	0.296383	A,B	-0.289795	0.0768088	0.00184241	B	2.8325e-09	1.26e-08		Pillai's Trace	1.79848	7.07592	33	156	7.93702e-18		2-hydroxylaurate
2-hydroxypalmitate	0.00327193	0.0395163	0.935106	A	0.01105	0.0269179	0.687238	A	-0.0862231	0.0396832	0.0462313	A,B	-0.169921	0.0390209	0.000566152	B	0.000856625	0.00185897									2-hydroxypalmitate
2-hydroxystearate	-0.0640269	0.0567986	0.277342	A	0.0373742	0.0561057	0.515437	A	0.0246605	0.0459986	0.599741	A	0.0283207	0.0441843	0.531215	A	0.166957	0.177878									2-hydroxystearate
2-hydroxyoleate	-0.0397577	0.0575043	0.499884	A	-0.114444	0.0650386	0.0988435	A	0.110546	0.0951901	0.263659	A	-0.0258552	0.0572958	0.658259	A	0.395646	0.361777									2-hydroxyoleate
2-hydroxyarachidate*	0.0178633	0.0912196	0.847373	A	-0.0492567	0.0579121	0.408396	A	-0.0868136	0.0659196	0.207617	A	-0.175577	0.062157	0.0128043	A	0.0271454	0.0394542									2-hydroxyarachidate*
2-hydroxybehenate	0.0702245	0.0524726	0.20073	A	-0.0823694	0.0382367	0.0478922	A,B	-0.17569	0.0407096	0.000612179	B	-0.347851	0.0441185	1.02955e-06	C	1.5306e-19	1.16e-18									2-hydroxybehenate
2-hydroxylignocerate*	0.215068	0.112441	0.0750723	B	2.27166	0.175094	1.47736e-09	A	-0.165555	0.101142	0.122464	B	2.28611	0.186597	3.25361e-09	A	1.10498e-69	2.48e-68									2-hydroxylignocerate*
2-hydroxynervonate*	0.0657875	0.0663306	0.33702	A,B	-0.123319	0.0469882	0.0191429	B	0.257044	0.0539628	0.000251338	A	0.0660574	0.060246	0.290169	A,B	0.000434464	0.00100786									2-hydroxynervonate*
NOTE: LN(D28/D0) [natural log of fold change] is equal to LN(D28) - LN(D0) [difference of logs]
p for LN(D28/D0) generated by dependent sample t-test using data for each dog paired between D28 and D0
p for ANOVA from 1-way ANOVA across diets
The presence of the same letter in the "letters" column indicates that the LN(D28/D0) are not significantly different between dietary groups; connecting letters derived from from Tukey's HSD test post hoc to ANOVA
Color Code for cells:
Red = Significantly increased
Green = Significantly decreased
Yellow = Significant

## Sheet: Dioates
Dicarboxylate	CON				MCT				FO				FO+MCT				ANOVA			MANOVA							Dicarboxylate	CON	MCT	FO	FO+MCT	ANOVA
	LN(D28/D0)	SE	p for LN(D28/D0)	letters	LN(D28/D0)	SE	p for LN(D28/D0)	letters	LN(D28/D0)	SE	p for LN(D28/D0)	letters	LN(D28/D0)	SE	p for LN(D28/D0)	letters	FDR p value	q value		Test	Value	Approx. F	NumDF	DenDF	Prob>F			LN(D28/D0)	LN(D28/D0)	LN(D28/D0)	LN(D28/D0)	FDR p value	q value
oxalate (ethanedioate)	0.00728131	0.0447904	0.873032	A	0.0244043	0.0527489	0.650255	A	0.0961628	0.0610791	0.136247	A	0.109224	0.0351484	0.00720569	A,B	0.300438	0.288736		Wilks' Lambda	0.0963228	3.65983	45	137.435	2.88576e-09		oxalate (ethanedioate)
glutarate (C5-DC)	0.114594	0.109681	0.31266	A	-0.0122967	0.100971	0.904687	A	-0.0691978	0.0985844	0.493481	A	-0.059437	0.0692102	0.403972	A	0.0508591	0.0678477		Pillai's Trace	1.49454	3.1768	45	144	9.26777e-08		glutarate (C5-DC)
pimelate (C7-DC)	0.105522	0.0941308	0.279906	A	0.103754	0.101185	0.321433	A	-0.0392981	0.0967579	0.690368	A	0.172544	0.0938446	0.085853	A	0.232348	0.236319		Hotelling-Lawley	4.08894	4.07601	45	104.6	1.72365e-09		pimelate (C7-DC)
heptenedioate (C7:1-DC)*	0.0454807	0.0869065	0.60839	A	0.077377	0.12308	0.539019	A	0.22126	0.0718153	0.00760731	A	0.364744	0.0684692	8.45798e-05	A	0.0315049	0.0449579		Roy's Max Root	2.34091	7.49093	15	48	3.76531e-08		heptenedioate (C7:1-DC)*
suberate (C8-DC)	0.119959	0.096386	0.232384	A	0.396055	0.270042	0.163124	A	-0.107157	0.0836636	0.219712	A	0.355944	0.121893	0.0105548	A	0.0189981	0.0295262									suberate (C8-DC)
azelate (nonanedioate; C9)	0.123244	0.0881752	0.182529	A	0.107123	0.0904317	0.254615	A	-0.0897869	0.0879074	0.323266	A	0.117721	0.105813	0.283419	A	0.0212815	0.0324329									azelate (nonanedioate; C9)
sebacate (C10-DC)	0.121781	0.0807488	0.15229	B	0.324537	0.092274	0.00311238	A,B	-0.0091962	0.0719257	0.899961	B	0.497172	0.111417	0.000456409	A	0.000933921	0.0020082									sebacate (C10-DC)
undecanedioate (C11-DC)	0.188813	0.0851417	0.0424411	A	0.174417	0.107618	0.125908	A	-0.0402222	0.0939413	0.674616	A	0.191099	0.119101	0.129445	A	0.0250078	0.036687									undecanedioate (C11-DC)
dodecanedioate (C12)	0.181844	0.125715	0.168616	A	0.113943	0.0886256	0.218056	A	-0.0212932	0.145339	0.885472	A	0.303763	0.0912694	0.00458589	A	0.220123	0.225836									dodecanedioate (C12)
hexadecanedioate (C16)	0.00968488	0.0832876	0.908971	A	-0.177367	0.0698213	0.0226286	A,B	-0.348388	0.0858707	0.00103226	B	-0.267596	0.0933579	0.0117705	A,B	0.166852	0.177878									hexadecanedioate (C16)
hexadecenedioate (C16:1-DC)*	0.00243636	0.0989027	0.980672	A	-0.268338	0.0698346	0.00159828	A,B	-0.290075	0.0937076	0.00738426	A,B	-0.323762	0.081062	0.00117354	B	0.0644968	0.0841341									hexadecenedioate (C16:1-DC)*
octadecanedioate (C18)	-0.0452036	0.0762273	0.562009	A	-0.447906	0.083542	7.92551e-05	B	-0.288066	0.0871107	0.0047907	A,B	-0.33966	0.12787	0.0179643	A,B	0.00106735	0.00227434									octadecanedioate (C18)
octadecenedioate (C18:1-DC)*	-0.0619561	0.0826249	0.464946	A	-0.422927	0.0783331	7.38149e-05	B	-0.440244	0.0896605	0.000188587	B	-0.536206	0.123317	0.00057349	B	1.8661e-06	5.82e-06									octadecenedioate (C18:1-DC)*
octadecadienedioate (C18:2-DC)*	-0.0804347	0.10097	0.438097	A	-0.36865	0.0781797	0.000276196	A,B	-0.647825	0.107134	2.23547e-05	B	-0.596733	0.126866	0.000282676	B	1.04395e-10	5.12e-10									octadecadienedioate (C18:2-DC)*
eicosanodioate (C20-DC)	0.0506844	0.0574624	0.391669	B	0.423917	0.0830243	0.000129069	A	-0.230322	0.0552596	0.000824546	B	0.576598	0.1133	0.000133318	A	5.72748e-13	3.25e-12									eicosanodioate (C20-DC)
NOTE: LN(D28/D0) [natural log of fold change] is equal to LN(D28) - LN(D0) [difference of logs]
p for LN(D28/D0) generated by dependent sample t-test using data for each dog paired between D28 and D0
p for ANOVA from 1-way ANOVA across diets
The presence of the same letter in the "letters" column indicates that the LN(D28/D0) are not significantly different between dietary groups; connecting letters derived from from Tukey's HSD test post hoc to ANOVA
Color Code for cells:
Red = Significantly increased
Green = Significantly decreased
Yellow = Significant

## Sheet: FA oxidation products
FA oxidation products	CON				MCT				FO				FO+MCT				ANOVA			MANOVA (3-Hydroxy fatty acid oxidation products)							FA oxidation products	CON	MCT	FO	FO+MCT	ANOVA
	LN(D28/D0)	SE	p for LN(D28/D0)	letters	LN(D28/D0)	SE	p for LN(D28/D0)	letters	LN(D28/D0)	SE	p for LN(D28/D0)	letters	LN(D28/D0)	SE	p for LN(D28/D0)	letters	FDR p value	q value		Test	Value	Approx. F	NumDF	DenDF	Prob>F			LN(D28/D0)	LN(D28/D0)	LN(D28/D0)	LN(D28/D0)	FDR p value	q value
3-hydroxybutyrate (BHBA)	0.200304	0.152573	0.208967	A	-0.202092	0.143317	0.178909	A	0.0930486	0.126333	0.472768	A	-0.258268	0.0747014	0.00351844	A	0.141667	0.158463		Wilks' Lambda	0.571849	1.3665	24	154.317	0.1322		3-hydroxybutyrate (BHBA)
3-hydroxybutyrylcarnitine (1)	0.25934	0.288145	0.382324	A	0.18307	0.254749	0.483415	A	0.164505	0.380338	0.671514	A	-0.195255	0.246014	0.439759	A	0.732559	0.56368		Pillai's Trace	0.496615	1.3638	24	165	0.1321		3-hydroxybutyrylcarnitine (1)
3-hydroxybutyrylcarnitine (2)	0.0534812	0.0564215	0.358209	A	-0.0555707	0.0934075	0.56076	A	-0.156934	0.0850843	0.0849573	A	0.0146663	0.1084	0.894176	A	0.53885	0.459698		Hotelling-Lawley	0.633366	1.3713	24	107.837	0.139		3-hydroxybutyrylcarnitine (2)
3-hydroxydecanoate	-0.0917821	0.103386	0.388682	A	-0.0980839	0.0860012	0.271964	A	0.0937966	0.0819971	0.270592	A	-0.153104	0.0521995	0.0102812	A	0.007359	0.012694		Roy's Max Root	0.356501	2.4509	8	55	0.024		3-hydroxydecanoate
3-hydroxyhexanoate	0.0401517	0.101614	0.698303	A	-0.179266	0.0654501	0.0152201	A	0.198713	0.126291	0.136467	A	-0.113269	0.105402	0.29952	A	0.00023911	0.000580413									3-hydroxyhexanoate
3-hydroxylaurate	-0.0249807	0.104662	0.814585	A	-0.0741855	0.0673199	0.287837	A	0.0974852	0.0771516	0.225676	A	-0.108516	0.0674368	0.128424	A	0.000156686	0.000392476									3-hydroxylaurate
3-hydroxyoctanoate	-0.177549	0.13406	0.205197	A	-0.0093624	0.235466	0.968808	A	0.0968938	0.147498	0.521188	A	-0.168956	0.165033	0.322171	A	0.300438	0.288736									3-hydroxyoctanoate
3-hydroxysebacate	-0.00745175	0.127514	0.954171	A	-0.204714	0.0680503	0.00882291	A	-0.408197	0.100905	0.00105722	A	-0.277636	0.123188	0.039601	A	0.01813	0.0282704		MANOVA (Membrane fatty acid oxidation products)							3-hydroxysebacate
9,10-DiHOME	-0.0638346	0.0901392	0.489694	A	-0.184259	0.0839163	0.0442527	A	-0.217963	0.100682	0.0469325	A	-0.126968	0.0927662	0.191246	A	0.599942	0.491367		Test	Value	Approx. F	NumDF	DenDF	Prob>F		9,10-DiHOME
12-HETE	0.0927837	0.196085	0.642897	A	-0.225742	0.243317	0.368217	A	0.285738	0.259324	0.287892	A	0.464899	0.229467	0.0609333	A	0.139247	0.156127		Wilks' Lambda	0.810013	0.8196	15	154.993	0.6548		12-HETE
12-HHTrE	0.179177	0.301419	0.561075	A	0.182753	0.505111	0.722542	A	0.711558	0.496586	0.172399	A	1.06233	0.447668	0.0314363	A	0.460043	0.408755		Pillai's Trace	0.200917	0.8326	15	174	0.6404		12-HHTrE
13-HODE + 9-HODE	-0.0335914	0.204961	0.872005	A	-0.156013	0.115725	0.19762	A	0.0920792	0.12643	0.477646	A	-0.0497289	0.164722	0.766877	A	1	0.669863		Hotelling-Lawley	0.221272	0.8127	15	100.66	0.6613		13-HODE + 9-HODE
12,13-DiHOME	-0.211151	0.116266	0.0893913	A	-0.321454	0.103905	0.00741164	A	-0.0964318	0.128971	0.466203	A	-0.25889	0.152628	0.110494	A	0.59554	0.491152		Roy's Max Root	0.138177	1.6029	5	58	0.1737		12,13-DiHOME
NOTE: LN(D28/D0) [natural log of fold change] is equal to LN(D28) - LN(D0) [difference of logs]
p for LN(D28/D0) generated by dependent sample t-test using data for each dog paired between D28 and D0
p for ANOVA from 1-way ANOVA across diets
The presence of the same letter in the "letters" column indicates that the LN(D28/D0) are not significantly different between dietary groups; connecting letters derived from from Tukey's HSD test post hoc to ANOVA
Color Code for cells:
Red = Significantly increased
Green = Significantly decreased
Yellow = Significant

[truncated: 10 more sheets: GPC, GPE, GPI, Sphingo&Ceramide, TCA, Amino Acids, Indoles, Phenols, Methylation, LN All Data (Raw)]
